# Supplementary material for: A Review on Modified Montmorillonite-Based Catalysts for Biofuel and Recycled Carbon Fuel Production
Source: Molecules. 2026 Jan 19;31(2):339. doi: 10.3390/molecules31020339 (PMC12843678; doi:10.3390/molecules31020339)
Supplement: Supplementary file 1 [file molecules-31-00339-s001.zip]

Archive with 1 entries (1 files):
- molecules-4043357-supplementary.pdf
